# Supplementary material for: ﻿Taxonomy and phylogeny of Auriculariales (Agaricomycetes, Basidiomycota) with descriptions of four new species from south-western China
Source: MycoKeys. 2024 Aug 30;108:115–46. doi: 10.3897/mycokeys.108.128659 (PMC11380053; doi:10.3897/mycokeys.108.128659)
Supplement: XML Treatment for Adustochaete albomarginata [file mycokeys.108.128659-treatment1.xml]

<!DOCTYPE tp:taxon-treatment
  PUBLIC "-//TaxonX//DTD Taxonomic Treatment Publishing DTD v0 20100105//EN" "tax-treatment-NSO.dtd">
<tp:taxon-treatment xmlns:tp="http://www.plazi.org/taxpub"><tp:treatment-meta><kwd-group><label>Taxon classification</label><kwd>
                <named-content content-type="kingdom">Fungi</named-content>
              </kwd><kwd>
                <named-content content-type="order">Auriculariales</named-content>
              </kwd><kwd>
                <named-content content-type="family">Exidiaceae</named-content>
              </kwd></kwd-group><mixed-citation publication-type="journal"><person-group><name><surname>Dong</surname><given-names>Junhong</given-names></name><name><surname>Zhu</surname><given-names>Yonggao</given-names></name><name><surname>Qian</surname><given-names>Chengbin</given-names></name><name><surname>Zhao</surname><given-names>Changlin</given-names></name></person-group><article-title>﻿Taxonomy and phylogeny of <tp:taxon-name><tp:taxon-name-part taxon-name-part-type="order">Auriculariales</tp:taxon-name-part></tp:taxon-name> (<tp:taxon-name><tp:taxon-name-part taxon-name-part-type="class">Agaricomycetes</tp:taxon-name-part></tp:taxon-name>, <tp:taxon-name><tp:taxon-name-part taxon-name-part-type="phylum">Basidiomycota</tp:taxon-name-part></tp:taxon-name>) with descriptions of four new species from south-western China</article-title><source>MycoKeys</source><day>30</day><month>08</month><year>2024</year><volume>108</volume><fpage>115</fpage><lpage>146</lpage><pub-id pub-id-type="doi">10.3897/mycokeys.108.128659</pub-id></mixed-citation></tp:treatment-meta><tp:nomenclature><label>﻿</label><tp:taxon-name>
              <object-id xmlns:xlink="http://www.w3.org/1999/xlink" content-type="arpha" xlink:type="simple">FE1AB077-33E7-57BC-81AB-45982E09F628</object-id>
              <tp:taxon-name-part taxon-name-part-type="genus" reg="Adustochaete">Adustochaete</tp:taxon-name-part>
              <tp:taxon-name-part taxon-name-part-type="species" reg="albomarginata">albomarginata</tp:taxon-name-part>
              <object-id xmlns:xlink="http://www.w3.org/1999/xlink" content-type="mycobank" xlink:type="simple">854168</object-id>
            </tp:taxon-name><tp:taxon-authority>J.H Dong &amp; C.L. Zhao</tp:taxon-authority><tp:taxon-status xmlns:xlink="http://www.w3.org/1999/xlink" xlink:type="simple">sp. nov.</tp:taxon-status><xref ref-type="fig" rid="F4">Figs 4</xref><xref ref-type="fig" rid="F5">, 5</xref><xref ref-type="fig" rid="F6">, 6</xref></tp:nomenclature><tp:treatment-sec sec-type="diagnosis" id="SECID0EWECI"><title>Diagnosis.</title><p>Differs from other <italic><tp:taxon-name><tp:taxon-name-part taxon-name-part-type="genus" reg="Adustochaete">Adustochaete</tp:taxon-name-part></tp:taxon-name></italic> species by its soft membranaceous basidiomata with cream to buff, smooth, cracked hymenial surface, a monomitic hyphal system with clamped generative hyphae and subcylindrical to allantoid basidiospores measuring 12–17.5 × 6.5–9 µm.</p></tp:treatment-sec><tp:treatment-sec sec-type="Holotype" id="SECID0EDFCI"><title>Holotype.</title><p>China • Yunnan Province, Dali, Weishan County, Leqiu Town, Zhongyao Village, <named-content xmlns:xlink="http://www.w3.org/1999/xlink" content-type="dwc:verbatimCoordinates" xlink:type="simple"><named-content content-type="geo-json" specific-use="{&#34;type&#34;:&#34;Point&#34;,&#34;coordinates&#34;:[100.316667,25.016667]}" id="NCID0EMFCI" xlink:type="simple">25°01′N, 100°19′E</named-content></named-content>, altitude 1910 m, on the fallen branch of angiosperm, leg. C.L. Zhao, 19 July 2022, CLZhao 22774 (<abbrev xmlns:xlink="http://www.w3.org/1999/xlink" xlink:title="Herbarium of the Southwest Forestry University" id="ABBRID0ERFCI" xlink:type="simple">SWFC</abbrev>).</p><fig id="F4" position="float" orientation="portrait"><object-id xmlns:xlink="http://www.w3.org/1999/xlink" content-type="doi" xlink:type="simple">10.3897/mycokeys.108.128659.figure4</object-id><object-id xmlns:xlink="http://www.w3.org/1999/xlink" content-type="arpha" xlink:type="simple">4C2FD856-D850-529A-9A9C-6351D482E490</object-id><label>Figure 4.</label><caption><p>Basidiomata of <italic><tp:taxon-name><tp:taxon-name-part taxon-name-part-type="genus" reg="Adustochaete">Adustochaete</tp:taxon-name-part><tp:taxon-name-part taxon-name-part-type="species" reg="albomarginata">albomarginata</tp:taxon-name-part></tp:taxon-name></italic> in general and detailed views (CLZhao 22774, holotype). Scale bars: 1 cm (<bold>A</bold>); 1 mm (<bold>B</bold>).</p></caption><graphic xmlns:xlink="http://www.w3.org/1999/xlink" xlink:href="mycokeys-108-115-g004.jpg" position="float" orientation="portrait" xlink:type="simple" id="oo_1124151.jpg"><uri content-type="original_file" xlink:type="simple">https://binary.pensoft.net/fig/1124151</uri></graphic></fig></tp:treatment-sec><tp:treatment-sec sec-type="etymology" id="SECID0ERGCI"><title>Etymology.</title><p><italic><tp:taxon-name><tp:taxon-name-part taxon-name-part-type="genus" reg="Adustochaete"/><tp:taxon-name-part taxon-name-part-type="species" reg="albomarginata">albomarginata</tp:taxon-name-part></tp:taxon-name></italic> (Latin or Greek origin): referring to the white margin of the basidiomata.</p></tp:treatment-sec><tp:treatment-sec sec-type="Basidiomata" id="SECID0EBHCI"><title>Basidiomata.</title><p>Annual, resupinate, closely adnate, soft membranaceous, very hard to separate from substrate, without odour or taste when fresh, becoming coriaceous upon drying, up to 5 cm long, 1.5 cm wide, 50–100 µm thick. Hymenial surface smooth, white to cream when fresh, turning to cream to buff upon drying, cracked. Sterile margin white, thinning out, up to 0.5 mm wide.</p><fig id="F5" position="float" orientation="portrait"><object-id xmlns:xlink="http://www.w3.org/1999/xlink" content-type="doi" xlink:type="simple">10.3897/mycokeys.108.128659.figure5</object-id><object-id xmlns:xlink="http://www.w3.org/1999/xlink" content-type="arpha" xlink:type="simple">DAD4900C-F0AD-598B-ADF3-F29CE927C3E0</object-id><label>Figure 5.</label><caption><p>Sections of hymenium of <italic><tp:taxon-name><tp:taxon-name-part taxon-name-part-type="genus" reg="Adustochaete">Adustochaete</tp:taxon-name-part><tp:taxon-name-part taxon-name-part-type="species" reg="albomarginata">albomarginata</tp:taxon-name-part></tp:taxon-name></italic> (holotype, CLZhao 22774) <bold>A</bold> basidiospores <bold>B</bold> basidia <bold>C</bold> cystidia <bold>D</bold> hyphidia. Scale bars: 20 µm (<bold>A–D</bold>); 10 × 100 Oil.</p></caption><graphic xmlns:xlink="http://www.w3.org/1999/xlink" xlink:href="mycokeys-108-115-g005.jpg" position="float" orientation="portrait" xlink:type="simple" id="oo_1124152.jpg"><uri content-type="original_file" xlink:type="simple">https://binary.pensoft.net/fig/1124152</uri></graphic></fig></tp:treatment-sec><tp:treatment-sec sec-type="Hyphal system" id="SECID0EIICI"><title>Hyphal system.</title><p>Monomitic, generative hyphae with clamp connections, colourless, thin-walled, unbranched, interwoven, 2.5–3.5 µm in diameter; <abbrev xmlns:xlink="http://www.w3.org/1999/xlink" xlink:title="both inamyloid and non-dextrinoid" id="ABBRID0EOICI" xlink:type="simple">IKI</abbrev>–, <abbrev xmlns:xlink="http://www.w3.org/1999/xlink" xlink:title="acyanophilous" id="ABBRID0ESICI" xlink:type="simple">CB</abbrev>–, tissues unchanged in <abbrev xmlns:xlink="http://www.w3.org/1999/xlink" xlink:title="5% potassium hydroxide" id="ABBRID0EWICI" xlink:type="simple">KOH</abbrev>. <bold><italic>Hymenium.</italic></bold> Cystidia numerous, thin-walled, subclavate to fusiform with an acute or obtuse apex, occasionally sinuous in the basal, 23.5–48.5 × 10–13.5 µm, with a clamp connection at base; cystidioles absent. Hyphidia arising from generative hyphae, nodulose, branched, colourless, thin-walled, 2.5–5 µm in diameter. Basidia ellipsoid to ovoid, longitudinally septate, two to four-celled, 17–24.5 × 11–16.5 µm; basidioles dominant, similar to basidia in shape, but slightly smaller. <bold><italic>Basidiospores.</italic></bold> Subcylindrical to allantoid, slightly curved, colourless, smooth, thin-walled, with 1–2 oil drops, <abbrev xmlns:xlink="http://www.w3.org/1999/xlink" xlink:title="both inamyloid and non-dextrinoid" id="ABBRID0EAJCI" xlink:type="simple">IKI</abbrev>–, <abbrev xmlns:xlink="http://www.w3.org/1999/xlink" xlink:title="acyanophilous" id="ABBRID0EEJCI" xlink:type="simple">CB</abbrev>–, (11.5–)12–17.5(–18) × 6.5–9(–9.5) µm, L = 14.66 µm, W = 7.80 µm, Q = 1.72–1.99, Q<sub>m</sub> = 1.88 ± 0.08 (n = 30/1).</p><fig id="F6" position="float" orientation="portrait"><object-id xmlns:xlink="http://www.w3.org/1999/xlink" content-type="doi" xlink:type="simple">10.3897/mycokeys.108.128659.figure6</object-id><object-id xmlns:xlink="http://www.w3.org/1999/xlink" content-type="arpha" xlink:type="simple">478A3ED2-959D-583E-B99E-763F9EBCBCF4</object-id><label>Figure 6.</label><caption><p>Microscopic structures of <italic><tp:taxon-name><tp:taxon-name-part taxon-name-part-type="genus" reg="Adustochaete">Adustochaete</tp:taxon-name-part><tp:taxon-name-part taxon-name-part-type="species" reg="albomarginata">albomarginata</tp:taxon-name-part></tp:taxon-name></italic> (holotype, CLZhao 22774) <bold>A</bold> basidiospores <bold>B</bold> basidia <bold>C</bold> basidioles <bold>D</bold> cystidia <bold>E</bold> hyphidia <bold>F</bold> part of the vertical section of hymenium. Scale bars: 10 µm (<bold>A–F</bold>).</p></caption><graphic xmlns:xlink="http://www.w3.org/1999/xlink" xlink:href="mycokeys-108-115-g006.jpg" position="float" orientation="portrait" xlink:type="simple" id="oo_1124153.jpg"><uri content-type="original_file" xlink:type="simple">https://binary.pensoft.net/fig/1124153</uri></graphic></fig></tp:treatment-sec></tp:taxon-treatment>
