# Supplementary material for: ﻿Taxonomy and phylogeny of Auriculariales (Agaricomycetes, Basidiomycota) with descriptions of four new species from south-western China
Source: MycoKeys. 2024 Aug 30;108:115–46. doi: 10.3897/mycokeys.108.128659 (PMC11380053; doi:10.3897/mycokeys.108.128659)
Supplement: XML Treatment for Adustochaete punctata [file mycokeys.108.128659-treatment2.xml]

<!DOCTYPE tp:taxon-treatment
  PUBLIC "-//TaxonX//DTD Taxonomic Treatment Publishing DTD v0 20100105//EN" "tax-treatment-NSO.dtd">
<tp:taxon-treatment xmlns:tp="http://www.plazi.org/taxpub"><tp:treatment-meta><kwd-group><label>Taxon classification</label><kwd>
                <named-content content-type="kingdom">Fungi</named-content>
              </kwd><kwd>
                <named-content content-type="order">Auriculariales</named-content>
              </kwd><kwd>
                <named-content content-type="family">Exidiaceae</named-content>
              </kwd></kwd-group><mixed-citation publication-type="journal"><person-group><name><surname>Dong</surname><given-names>Junhong</given-names></name><name><surname>Zhu</surname><given-names>Yonggao</given-names></name><name><surname>Qian</surname><given-names>Chengbin</given-names></name><name><surname>Zhao</surname><given-names>Changlin</given-names></name></person-group><article-title>﻿Taxonomy and phylogeny of <tp:taxon-name><tp:taxon-name-part taxon-name-part-type="order">Auriculariales</tp:taxon-name-part></tp:taxon-name> (<tp:taxon-name><tp:taxon-name-part taxon-name-part-type="class">Agaricomycetes</tp:taxon-name-part></tp:taxon-name>, <tp:taxon-name><tp:taxon-name-part taxon-name-part-type="phylum">Basidiomycota</tp:taxon-name-part></tp:taxon-name>) with descriptions of four new species from south-western China</article-title><source>MycoKeys</source><day>30</day><month>08</month><year>2024</year><volume>108</volume><fpage>115</fpage><lpage>146</lpage><pub-id pub-id-type="doi">10.3897/mycokeys.108.128659</pub-id></mixed-citation></tp:treatment-meta><tp:nomenclature><label>﻿</label><tp:taxon-name>
              <object-id xmlns:xlink="http://www.w3.org/1999/xlink" content-type="arpha" xlink:type="simple">7CFE9A66-C65B-593E-876E-BFC40F3BEA23</object-id>
              <tp:taxon-name-part taxon-name-part-type="genus" reg="Adustochaete">Adustochaete</tp:taxon-name-part>
              <tp:taxon-name-part taxon-name-part-type="species" reg="punctata">punctata</tp:taxon-name-part>
              <object-id xmlns:xlink="http://www.w3.org/1999/xlink" content-type="mycobank" xlink:type="simple">854170</object-id>
            </tp:taxon-name><tp:taxon-authority>J.H Dong &amp; C.L. Zhao</tp:taxon-authority><tp:taxon-status xmlns:xlink="http://www.w3.org/1999/xlink" xlink:type="simple">sp. nov.</tp:taxon-status><xref ref-type="fig" rid="F7">Figs 7</xref><xref ref-type="fig" rid="F8">, 8</xref><xref ref-type="fig" rid="F9">, 9</xref></tp:nomenclature><tp:treatment-sec sec-type="diagnosis" id="SECID0EGMCI"><title>Diagnosis.</title><p>Differs from other <italic><tp:taxon-name><tp:taxon-name-part taxon-name-part-type="genus" reg="Adustochaete">Adustochaete</tp:taxon-name-part></tp:taxon-name></italic> species by its membranaceous basidiomata with cream, smooth, punctate hymenial surface, a monomitic hyphal system with clamped generative hyphae and subcylindrical to allantoid basidiospores measuring 13.5–18 × 6–8.2 µm.</p></tp:treatment-sec><tp:treatment-sec sec-type="Holotype" id="SECID0ETMCI"><title>Holotype.</title><p>China • Yunnan Province, Dehong, Yingjiang County, Tongbiguan Provincial Nature Reserve, <named-content xmlns:xlink="http://www.w3.org/1999/xlink" content-type="dwc:verbatimCoordinates" xlink:type="simple"><named-content content-type="geo-json" specific-use="{&#34;type&#34;:&#34;Point&#34;,&#34;coordinates&#34;:[97.633333,23.800000]}" id="NCID0E3MCI" xlink:type="simple">23°48′N, 97°38′E</named-content></named-content>, altitude 1500 m, on the fallen branch of angiosperm, leg. C.L. Zhao, 17 July 2023, CLZhao 29675 (<abbrev xmlns:xlink="http://www.w3.org/1999/xlink" xlink:title="Herbarium of the Southwest Forestry University" id="ABBRID0EBNCI" xlink:type="simple">SWFC</abbrev>).</p></tp:treatment-sec><tp:treatment-sec sec-type="etymology" id="SECID0EFNCI"><title>Etymology.</title><p><italic><tp:taxon-name><tp:taxon-name-part taxon-name-part-type="genus" reg="Adustochaete"/><tp:taxon-name-part taxon-name-part-type="species" reg="punctata">punctata</tp:taxon-name-part></tp:taxon-name></italic> (Latin or Greek origin): referring to the punctate hymenial surface of the specimen.</p></tp:treatment-sec><tp:treatment-sec sec-type="Basidiomata" id="SECID0EVNCI"><title>Basidiomata.</title><p>Annual, resupinate, closely adnate, membranaceous, very hard to separate from substrate, without odour or taste when fresh, becoming coriaceous upon drying, up to 10 cm long, 1.5 cm wide, 100–250 µm thick. Hymenial surface smooth, punctate, white to cream when fresh, turning to cream upon drying. Sterile margin cream, thinning out, up to 1 mm wide.</p><fig id="F7" position="float" orientation="portrait"><object-id xmlns:xlink="http://www.w3.org/1999/xlink" content-type="doi" xlink:type="simple">10.3897/mycokeys.108.128659.figure7</object-id><object-id xmlns:xlink="http://www.w3.org/1999/xlink" content-type="arpha" xlink:type="simple">B3321348-9406-5A11-956A-86E47B36CFC3</object-id><label>Figure 7.</label><caption><p>Basidiomata of <italic><tp:taxon-name><tp:taxon-name-part taxon-name-part-type="genus" reg="Adustochaete">Adustochaete</tp:taxon-name-part><tp:taxon-name-part taxon-name-part-type="species" reg="punctata">punctata</tp:taxon-name-part></tp:taxon-name></italic> in general and detailed views (CLZhao 29675, holotype). Scale bars: 1 cm (<bold>A</bold>); 1 mm (<bold>B</bold>).</p></caption><graphic xmlns:xlink="http://www.w3.org/1999/xlink" xlink:href="mycokeys-108-115-g007.jpg" position="float" orientation="portrait" xlink:type="simple" id="oo_1124154.jpg"><uri content-type="original_file" xlink:type="simple">https://binary.pensoft.net/fig/1124154</uri></graphic></fig></tp:treatment-sec><tp:treatment-sec sec-type="Hyphal system" id="SECID0EWOCI"><title>Hyphal system.</title><p>Monomitic, generative hyphae with clamp connections, colourless, thin-walled, unbranched, interwoven, 1.5–3.5 µm in diameter; <abbrev xmlns:xlink="http://www.w3.org/1999/xlink" xlink:title="both inamyloid and non-dextrinoid" id="ABBRID0E3OCI" xlink:type="simple">IKI</abbrev>–, <abbrev xmlns:xlink="http://www.w3.org/1999/xlink" xlink:title="acyanophilous" id="ABBRID0EAPCI" xlink:type="simple">CB</abbrev>–, tissues unchanged in <abbrev xmlns:xlink="http://www.w3.org/1999/xlink" xlink:title="5% potassium hydroxide" id="ABBRID0EEPCI" xlink:type="simple">KOH</abbrev>. <bold><italic>Hymenium.</italic></bold> Cystidia numerous, thin-walled, subcylindrical to clavate with an obtuse apex, occasionally sinuous in the basal, 15.5–23.5 × 5.5–7.5 µm, with a clamp connection at base; cystidioles absent. Hyphidia arising from generative hyphae, nodulose, branched, colourless, thin-walled, 1.5–5 μm in diameter. Basidia ellipsoid to ovoid, longitudinally septate, two to four-celled, 17–25 × 16.5–21 µm; basidioles dominant, similar to basidia in shape, but slightly smaller. <bold><italic>Basidiospores.</italic></bold> Subcylindrical to allantoid, slightly curved, colourless, smooth, thin-walled, with several oil drops, <abbrev xmlns:xlink="http://www.w3.org/1999/xlink" xlink:title="both inamyloid and non-dextrinoid" id="ABBRID0EOPCI" xlink:type="simple">IKI</abbrev>–, <abbrev xmlns:xlink="http://www.w3.org/1999/xlink" xlink:title="acyanophilous" id="ABBRID0ESPCI" xlink:type="simple">CB</abbrev>–, (13–)13.5–18(–18.5) × (5.5–)6–8.2(–8.5) µm, L = 15.78 µm, W = 6.79 µm, Q = 2.15–2.40 Q<sub>m</sub> = 2.32 ± 0.08 (n = 90/3).</p><fig id="F8" position="float" orientation="portrait"><object-id xmlns:xlink="http://www.w3.org/1999/xlink" content-type="doi" xlink:type="simple">10.3897/mycokeys.108.128659.figure8</object-id><object-id xmlns:xlink="http://www.w3.org/1999/xlink" content-type="arpha" xlink:type="simple">5E999318-09C8-51DD-81B3-22D9DD667C1E</object-id><label>Figure 8.</label><caption><p>Sections of hymenium of <italic><tp:taxon-name><tp:taxon-name-part taxon-name-part-type="genus" reg="Adustochaete">Adustochaete</tp:taxon-name-part><tp:taxon-name-part taxon-name-part-type="species" reg="punctata">punctata</tp:taxon-name-part></tp:taxon-name></italic> (holotype, CLZhao 29675) <bold>A</bold> basidiospores <bold>B</bold> basidia <bold>C</bold> cystidia <bold>D</bold> hyphidia. Scale bars: 20 µm (<bold>A–D</bold>); 10 × 100 Oil.</p></caption><graphic xmlns:xlink="http://www.w3.org/1999/xlink" xlink:href="mycokeys-108-115-g008.jpg" position="float" orientation="portrait" xlink:type="simple" id="oo_1124155.jpg"><uri content-type="original_file" xlink:type="simple">https://binary.pensoft.net/fig/1124155</uri></graphic></fig></tp:treatment-sec><tp:treatment-sec sec-type="material" id="SECID0E1QCI"><title>Additional specimens examined.</title><p>China • Yunnan Province, Dehong, Yingjiang County, Tongbiguan Provincial Nature Reserve, <named-content xmlns:xlink="http://www.w3.org/1999/xlink" content-type="dwc:verbatimCoordinates" xlink:type="simple"><named-content content-type="geo-json" specific-use="{&#34;type&#34;:&#34;Point&#34;,&#34;coordinates&#34;:[97.633333,23.800000]}" id="NCID0EDRCI" xlink:type="simple">23°48′N, 97°38′E</named-content></named-content>, altitude 1500 m, on the fallen branch of angiosperm, leg. C.L. Zhao, 17 July 2023, CLZhao 29669; CLZhao 29671; CLZhao 29685; CLZhao 29686; CLZhao 29706; CLZhao 29710; CLZhao 29711 (<abbrev xmlns:xlink="http://www.w3.org/1999/xlink" xlink:title="Herbarium of the Southwest Forestry University" id="ABBRID0EIRCI" xlink:type="simple">SWFC</abbrev>).</p><fig id="F9" position="float" orientation="portrait"><object-id xmlns:xlink="http://www.w3.org/1999/xlink" content-type="doi" xlink:type="simple">10.3897/mycokeys.108.128659.figure9</object-id><object-id xmlns:xlink="http://www.w3.org/1999/xlink" content-type="arpha" xlink:type="simple">20305DB7-4A0A-5DBC-8407-11928C60788B</object-id><label>Figure 9.</label><caption><p>Microscopic structures of <italic><tp:taxon-name><tp:taxon-name-part taxon-name-part-type="genus" reg="Adustochaete">Adustochaete</tp:taxon-name-part><tp:taxon-name-part taxon-name-part-type="species" reg="punctata">punctata</tp:taxon-name-part></tp:taxon-name></italic> (holotype, CLZhao 29675) <bold>A</bold> basidiospores <bold>B</bold> basidia <bold>C</bold> basidioles <bold>D</bold> cystidia <bold>E</bold> hyphidia <bold>F</bold> part of the vertical section of hymenium. Scale bars: 10 µm (<bold>A–F</bold>).</p></caption><graphic xmlns:xlink="http://www.w3.org/1999/xlink" xlink:href="mycokeys-108-115-g009.jpg" position="float" orientation="portrait" xlink:type="simple" id="oo_1124156.jpg"><uri content-type="original_file" xlink:type="simple">https://binary.pensoft.net/fig/1124156</uri></graphic></fig></tp:treatment-sec></tp:taxon-treatment>
