# Supplementary material for: ﻿Taxonomy and phylogeny of Auriculariales (Agaricomycetes, Basidiomycota) with descriptions of four new species from south-western China
Source: MycoKeys. 2024 Aug 30;108:115–46. doi: 10.3897/mycokeys.108.128659 (PMC11380053; doi:10.3897/mycokeys.108.128659)
Supplement: XML Treatment for Alloexidiopsis grandinea [file mycokeys.108.128659-treatment3.xml]

<!DOCTYPE tp:taxon-treatment
  PUBLIC "-//TaxonX//DTD Taxonomic Treatment Publishing DTD v0 20100105//EN" "tax-treatment-NSO.dtd">
<tp:taxon-treatment xmlns:tp="http://www.plazi.org/taxpub"><tp:treatment-meta><kwd-group><label>Taxon classification</label><kwd>
                <named-content content-type="kingdom">Fungi</named-content>
              </kwd><kwd>
                <named-content content-type="order">Auriculariales</named-content>
              </kwd><kwd>
                <named-content content-type="family">Auriculariaceae</named-content>
              </kwd></kwd-group><mixed-citation publication-type="journal"><person-group><name><surname>Dong</surname><given-names>Junhong</given-names></name><name><surname>Zhu</surname><given-names>Yonggao</given-names></name><name><surname>Qian</surname><given-names>Chengbin</given-names></name><name><surname>Zhao</surname><given-names>Changlin</given-names></name></person-group><article-title>﻿Taxonomy and phylogeny of <tp:taxon-name><tp:taxon-name-part taxon-name-part-type="order">Auriculariales</tp:taxon-name-part></tp:taxon-name> (<tp:taxon-name><tp:taxon-name-part taxon-name-part-type="class">Agaricomycetes</tp:taxon-name-part></tp:taxon-name>, <tp:taxon-name><tp:taxon-name-part taxon-name-part-type="phylum">Basidiomycota</tp:taxon-name-part></tp:taxon-name>) with descriptions of four new species from south-western China</article-title><source>MycoKeys</source><day>30</day><month>08</month><year>2024</year><volume>108</volume><fpage>115</fpage><lpage>146</lpage><pub-id pub-id-type="doi">10.3897/mycokeys.108.128659</pub-id></mixed-citation></tp:treatment-meta><tp:nomenclature><label>﻿</label><tp:taxon-name>
              <object-id xmlns:xlink="http://www.w3.org/1999/xlink" content-type="arpha" xlink:type="simple">E5A16478-6DE6-54DD-92AC-32E3CFE78F86</object-id>
              <tp:taxon-name-part taxon-name-part-type="genus" reg="Alloexidiopsis">Alloexidiopsis</tp:taxon-name-part>
              <tp:taxon-name-part taxon-name-part-type="species" reg="grandinea">grandinea</tp:taxon-name-part>
              <object-id xmlns:xlink="http://www.w3.org/1999/xlink" content-type="mycobank" xlink:type="simple">854171</object-id>
            </tp:taxon-name><tp:taxon-authority>J.H Dong &amp; C.L. Zhao</tp:taxon-authority><tp:taxon-status xmlns:xlink="http://www.w3.org/1999/xlink" xlink:type="simple">sp. nov.</tp:taxon-status><xref ref-type="fig" rid="F10">Figs 10</xref><xref ref-type="fig" rid="F11">, 11</xref><xref ref-type="fig" rid="F12">, 12</xref></tp:nomenclature><tp:treatment-sec sec-type="diagnosis" id="SECID0EIUCI"><title>Diagnosis.</title><p>Differs from other <italic><tp:taxon-name><tp:taxon-name-part taxon-name-part-type="genus" reg="Alloexidiopsis">Alloexidiopsis</tp:taxon-name-part></tp:taxon-name></italic> species by its membranaceous basidiomata with buff to slightly yellowish, grandinioid hymenial surface, a monomitic hyphal system with clamped generative hyphae and cylindrical to allantoid basidiospores measuring 10–12.3 × 5–5.8 µm.</p></tp:treatment-sec><tp:treatment-sec sec-type="Holotype" id="SECID0EVUCI"><title>Holotype.</title><p>China • Yunnan Province, Zhaotong, Wumengshan National Nature Reserve, <named-content xmlns:xlink="http://www.w3.org/1999/xlink" content-type="dwc:verbatimCoordinates" xlink:type="simple"><named-content content-type="geo-json" specific-use="{&#34;type&#34;:&#34;Point&#34;,&#34;coordinates&#34;:[104.333333,28.050000]}" id="NCID0E5UCI" xlink:type="simple">28°03′N, 104°20′E</named-content></named-content>, altitude 1500 m, on the fallen branch of angiosperm, leg. C.L. Zhao, 21 September 2023, CLZhao 33798 (<abbrev xmlns:xlink="http://www.w3.org/1999/xlink" xlink:title="Herbarium of the Southwest Forestry University" id="ABBRID0EDVCI" xlink:type="simple">SWFC</abbrev>).</p></tp:treatment-sec><tp:treatment-sec sec-type="etymology" id="SECID0EHVCI"><title>Etymology.</title><p><italic><tp:taxon-name><tp:taxon-name-part taxon-name-part-type="genus" reg="Alloexidiopsis"/><tp:taxon-name-part taxon-name-part-type="species" reg="grandinea">grandinea</tp:taxon-name-part></tp:taxon-name></italic> (Latin or Greek origin): referring to the grandinioid hymenial surface.</p></tp:treatment-sec><tp:treatment-sec sec-type="Basidiomata" id="SECID0EXVCI"><title>Basidiomata.</title><p>Annual, resupinate, closely adnate, membranaceous, very hard to separate from substrate, without odour or taste when fresh, becoming coriaceous upon drying, up to 20 cm long, 3 cm wide, 50–100 µm thick. Hymenial surface grandinioid, white to buff when fresh, turning to buff to slightly yellowish upon drying. Sterile margin cream to buff, thinning out, up to 1 mm wide.</p><fig id="F10" position="float" orientation="portrait"><object-id xmlns:xlink="http://www.w3.org/1999/xlink" content-type="doi" xlink:type="simple">10.3897/mycokeys.108.128659.figure10</object-id><object-id xmlns:xlink="http://www.w3.org/1999/xlink" content-type="arpha" xlink:type="simple">0C5C0F93-85B8-5BFC-9962-B1DA9A0041C6</object-id><label>Figure 10.</label><caption><p>Basidiomata of <italic><tp:taxon-name><tp:taxon-name-part taxon-name-part-type="genus" reg="Alloexidiopsis">Alloexidiopsis</tp:taxon-name-part><tp:taxon-name-part taxon-name-part-type="species" reg="grandinea">grandinea</tp:taxon-name-part></tp:taxon-name></italic> in general and detailed views (CLZhao 33798, holotype). Scale bars: 1 cm (<bold>A</bold>); 1 mm (<bold>B</bold>).</p></caption><graphic xmlns:xlink="http://www.w3.org/1999/xlink" xlink:href="mycokeys-108-115-g010.jpg" position="float" orientation="portrait" xlink:type="simple" id="oo_1124157.jpg"><uri content-type="original_file" xlink:type="simple">https://binary.pensoft.net/fig/1124157</uri></graphic></fig></tp:treatment-sec><tp:treatment-sec sec-type="Hyphal system" id="SECID0EYWCI"><title>Hyphal system.</title><p>Monomitic, generative hyphae with clamp connections, colourless, thin-walled, rarely branched, interwoven, 2–4 µm in diameter; <abbrev xmlns:xlink="http://www.w3.org/1999/xlink" xlink:title="both inamyloid and non-dextrinoid" id="ABBRID0E5WCI" xlink:type="simple">IKI</abbrev>–, <abbrev xmlns:xlink="http://www.w3.org/1999/xlink" xlink:title="acyanophilous" id="ABBRID0ECXCI" xlink:type="simple">CB</abbrev>–, tissues unchanged in <abbrev xmlns:xlink="http://www.w3.org/1999/xlink" xlink:title="5% potassium hydroxide" id="ABBRID0EGXCI" xlink:type="simple">KOH</abbrev>. <bold><italic>Hymenium.</italic></bold> Cystidia numerous, thin-walled, fusiform with an acute apex, occasionally sinuous in the basal, 20–42.5 × 5.5–9.5 µm, with a clamp connection at base; cystidioles absent. Hyphidia arising from generative hyphae, nodulose, frequently branched, colourless, thin-walled, 2–5 µm in diameter. Basidia ellipsoid to ovoid, longitudinally septate, two to four-celled, 12.5–14.5 × 9–11.5 µm; basidioles dominant, similar to basidia in shape, but slightly smaller. <bold><italic>Basidiospores.</italic></bold> Cylindrical to allantoid, slightly curved, colourless, smooth, thin-walled, with 1–2 oil drops, <abbrev xmlns:xlink="http://www.w3.org/1999/xlink" xlink:title="both inamyloid and non-dextrinoid" id="ABBRID0EQXCI" xlink:type="simple">IKI</abbrev>–, <abbrev xmlns:xlink="http://www.w3.org/1999/xlink" xlink:title="acyanophilous" id="ABBRID0EUXCI" xlink:type="simple">CB</abbrev>–, (9.5–)10–12.3(–12.5) × (4.8–)5–5.8(–6) µm, L = 11.08 µm, W = 5.38 µm, Q = 1.95–2.20, Q<sub>m</sub> = 2.06 ± 0.04 (n = 60/2).</p><fig id="F11" position="float" orientation="portrait"><object-id xmlns:xlink="http://www.w3.org/1999/xlink" content-type="doi" xlink:type="simple">10.3897/mycokeys.108.128659.figure11</object-id><object-id xmlns:xlink="http://www.w3.org/1999/xlink" content-type="arpha" xlink:type="simple">E5387076-2A90-52C0-B6F2-5EB639DDF9B7</object-id><label>Figure 11.</label><caption><p>Sections of hymenium of <italic><tp:taxon-name><tp:taxon-name-part taxon-name-part-type="genus" reg="Alloexidiopsis">Alloexidiopsis</tp:taxon-name-part><tp:taxon-name-part taxon-name-part-type="species" reg="grandinea">grandinea</tp:taxon-name-part></tp:taxon-name></italic> (holotype, CLZhao 33798) <bold>A</bold> basidiospores <bold>B</bold> basidia <bold>C</bold> cystidia <bold>D</bold> hyphidia. Scale bars: 10 µm (<bold>A</bold>); 20 µm (<bold>B–D</bold>); 10 × 100 Oil.</p></caption><graphic xmlns:xlink="http://www.w3.org/1999/xlink" xlink:href="mycokeys-108-115-g011.jpg" position="float" orientation="portrait" xlink:type="simple" id="oo_1124158.jpg"><uri content-type="original_file" xlink:type="simple">https://binary.pensoft.net/fig/1124158</uri></graphic></fig></tp:treatment-sec><tp:treatment-sec sec-type="Additional specimen examined" id="SECID0E5YCI"><title>Additional specimen examined.</title><p>China • Yunnan Province, Diqing, Weixi County, Weiden Town, Fuchuan Village, <named-content xmlns:xlink="http://www.w3.org/1999/xlink" content-type="dwc:verbatimCoordinates" xlink:type="simple"><named-content content-type="geo-json" specific-use="{&#34;type&#34;:&#34;Point&#34;,&#34;coordinates&#34;:[99.166667,27.100000]}" id="NCID0EHZCI" xlink:type="simple">27°06′N, 99°10′E</named-content></named-content>, altitude 2900 m, on the fallen branch of angiosperm, leg. C.L. Zhao, 12 October 2023, CLZhao 34279 (<abbrev xmlns:xlink="http://www.w3.org/1999/xlink" xlink:title="Herbarium of the Southwest Forestry University" id="ABBRID0EMZCI" xlink:type="simple">SWFC</abbrev>).</p><fig id="F12" position="float" orientation="portrait"><object-id xmlns:xlink="http://www.w3.org/1999/xlink" content-type="doi" xlink:type="simple">10.3897/mycokeys.108.128659.figure12</object-id><object-id xmlns:xlink="http://www.w3.org/1999/xlink" content-type="arpha" xlink:type="simple">BA41BF1D-6D76-5950-9F2F-BF0BC0E21AD8</object-id><label>Figure 12.</label><caption><p>Microscopic structures of <italic><tp:taxon-name><tp:taxon-name-part taxon-name-part-type="genus" reg="Alloexidiopsis">Alloexidiopsis</tp:taxon-name-part><tp:taxon-name-part taxon-name-part-type="species" reg="grandinea">grandinea</tp:taxon-name-part></tp:taxon-name></italic> (holotype, CLZhao 33798) <bold>A</bold> basidiospores <bold>B</bold> basidia <bold>C</bold> basidioles <bold>D</bold> cystidia <bold>E</bold> hyphidia <bold>F</bold> part of the vertical section of hymenium. Scale bars: 10 µm (<bold>A–F</bold>).</p></caption><graphic xmlns:xlink="http://www.w3.org/1999/xlink" xlink:href="mycokeys-108-115-g012.jpg" position="float" orientation="portrait" xlink:type="simple" id="oo_1124159.jpg"><uri content-type="original_file" xlink:type="simple">https://binary.pensoft.net/fig/1124159</uri></graphic></fig></tp:treatment-sec></tp:taxon-treatment>
