# Supplementary material for: ﻿Taxonomy and phylogeny of Auriculariales (Agaricomycetes, Basidiomycota) with descriptions of four new species from south-western China
Source: MycoKeys. 2024 Aug 30;108:115–46. doi: 10.3897/mycokeys.108.128659 (PMC11380053; doi:10.3897/mycokeys.108.128659)
Supplement: XML Treatment for Alloexidiopsis xantha [file mycokeys.108.128659-treatment4.xml]

<!DOCTYPE tp:taxon-treatment
  PUBLIC "-//TaxonX//DTD Taxonomic Treatment Publishing DTD v0 20100105//EN" "tax-treatment-NSO.dtd">
<tp:taxon-treatment xmlns:tp="http://www.plazi.org/taxpub"><tp:treatment-meta><kwd-group><label>Taxon classification</label><kwd>
                <named-content content-type="kingdom">Fungi</named-content>
              </kwd><kwd>
                <named-content content-type="order">Auriculariales</named-content>
              </kwd><kwd>
                <named-content content-type="family">Auriculariaceae</named-content>
              </kwd></kwd-group><mixed-citation publication-type="journal"><person-group><name><surname>Dong</surname><given-names>Junhong</given-names></name><name><surname>Zhu</surname><given-names>Yonggao</given-names></name><name><surname>Qian</surname><given-names>Chengbin</given-names></name><name><surname>Zhao</surname><given-names>Changlin</given-names></name></person-group><article-title>﻿Taxonomy and phylogeny of <tp:taxon-name><tp:taxon-name-part taxon-name-part-type="order">Auriculariales</tp:taxon-name-part></tp:taxon-name> (<tp:taxon-name><tp:taxon-name-part taxon-name-part-type="class">Agaricomycetes</tp:taxon-name-part></tp:taxon-name>, <tp:taxon-name><tp:taxon-name-part taxon-name-part-type="phylum">Basidiomycota</tp:taxon-name-part></tp:taxon-name>) with descriptions of four new species from south-western China</article-title><source>MycoKeys</source><day>30</day><month>08</month><year>2024</year><volume>108</volume><fpage>115</fpage><lpage>146</lpage><pub-id pub-id-type="doi">10.3897/mycokeys.108.128659</pub-id></mixed-citation></tp:treatment-meta><tp:nomenclature><label>﻿</label><tp:taxon-name>
              <object-id xmlns:xlink="http://www.w3.org/1999/xlink" content-type="arpha" xlink:type="simple">41994D3C-BA51-5BCA-9B54-998A6CDECB73</object-id>
              <tp:taxon-name-part taxon-name-part-type="genus" reg="Alloexidiopsis">Alloexidiopsis</tp:taxon-name-part>
              <tp:taxon-name-part taxon-name-part-type="species" reg="xantha">xantha</tp:taxon-name-part>
              <object-id xmlns:xlink="http://www.w3.org/1999/xlink" content-type="mycobank" xlink:type="simple">854172</object-id>
            </tp:taxon-name><tp:taxon-authority>J.H. Dong &amp; C.L. Zhao</tp:taxon-authority><tp:taxon-status xmlns:xlink="http://www.w3.org/1999/xlink" xlink:type="simple">sp. nov.</tp:taxon-status><xref ref-type="fig" rid="F13">Figs 13</xref><xref ref-type="fig" rid="F14">, 14</xref><xref ref-type="fig" rid="F15">, 15</xref></tp:nomenclature><tp:treatment-sec sec-type="diagnosis" id="SECID0EM3CI"><title>Diagnosis.</title><p>Differs from other <italic><tp:taxon-name><tp:taxon-name-part taxon-name-part-type="genus" reg="Alloexidiopsis">Alloexidiopsis</tp:taxon-name-part></tp:taxon-name></italic> species by its coriaceous basidiomata with cream to buff to yellow, smooth, slightly cracked hymenial surface, a monomitic hyphal system with clamped generative hyphae and allantoid to sickle-shaped basidiospores measuring 20–24 × 5–6.2 µm.</p></tp:treatment-sec><tp:treatment-sec sec-type="Holotype" id="SECID0EZ3CI"><title>Holotype.</title><p>China • Yunnan Province, Lincang, Yun County, Dumu Village, <named-content xmlns:xlink="http://www.w3.org/1999/xlink" content-type="dwc:verbatimCoordinates" xlink:type="simple"><named-content content-type="geo-json" specific-use="{&#34;type&#34;:&#34;Point&#34;,&#34;coordinates&#34;:[100.383333,24.533333]}" id="NCID0EC4CI" xlink:type="simple">24°32′N, 100°23′E</named-content></named-content>, altitude 2100 m, on the fallen branch of angiosperm, leg. C.L. Zhao, 20 October 2022, CLZhao 25093 (<abbrev xmlns:xlink="http://www.w3.org/1999/xlink" xlink:title="Herbarium of the Southwest Forestry University" id="ABBRID0EH4CI" xlink:type="simple">SWFC</abbrev>).</p></tp:treatment-sec><tp:treatment-sec sec-type="etymology" id="SECID0EL4CI"><title>Etymology.</title><p><italic><tp:taxon-name><tp:taxon-name-part taxon-name-part-type="genus" reg="Alloexidiopsis"/><tp:taxon-name-part taxon-name-part-type="species" reg="xantha">xantha</tp:taxon-name-part></tp:taxon-name></italic> (Latin or Greek origin): referring to the buff to yellow hymenial surface of the type specimen.</p></tp:treatment-sec><tp:treatment-sec sec-type="Basidiomata" id="SECID0E24CI"><title>Basidiomata.</title><p>Annual, resupinate, closely adnate, coriaceous, very hard to separate from substrate, without odour or taste when fresh, becoming leathery upon drying, up to 10 cm long, 2 cm wide, 200–300 µm thick. Hymenial surface smooth, slightly cracked, cream when fresh, turning to cream to buff to yellow upon drying. Sterile margin cream, thinning out, up to 1 mm wide.</p><fig id="F13" position="float" orientation="portrait"><object-id xmlns:xlink="http://www.w3.org/1999/xlink" content-type="doi" xlink:type="simple">10.3897/mycokeys.108.128659.figure13</object-id><object-id xmlns:xlink="http://www.w3.org/1999/xlink" content-type="arpha" xlink:type="simple">4416B575-D99F-54CC-B2DC-604755448F58</object-id><label>Figure 13.</label><caption><p>Basidiomata of <italic><tp:taxon-name><tp:taxon-name-part taxon-name-part-type="genus" reg="Alloexidiopsis">Alloexidiopsis</tp:taxon-name-part><tp:taxon-name-part taxon-name-part-type="species" reg="xantha">xantha</tp:taxon-name-part></tp:taxon-name></italic> in general and detailed views (CLZhao 25093, holotype). Scale bars: 1 cm (<bold>A</bold>); 1 mm (<bold>B</bold>).</p></caption><graphic xmlns:xlink="http://www.w3.org/1999/xlink" xlink:href="mycokeys-108-115-g013.jpg" position="float" orientation="portrait" xlink:type="simple" id="oo_1124160.jpg"><uri content-type="original_file" xlink:type="simple">https://binary.pensoft.net/fig/1124160</uri></graphic></fig></tp:treatment-sec><tp:treatment-sec sec-type="Hyphal system" id="SECID0E35CI"><title>Hyphal system.</title><p>Monomitic, generative hyphae with clamp connections, colourless, thin- to thick walled, branched, interwoven, 2.5–3.5 µm in diameter; <abbrev xmlns:xlink="http://www.w3.org/1999/xlink" xlink:title="both inamyloid and non-dextrinoid" id="ABBRID0EC6CI" xlink:type="simple">IKI</abbrev>–, <abbrev xmlns:xlink="http://www.w3.org/1999/xlink" xlink:title="acyanophilous" id="ABBRID0EG6CI" xlink:type="simple">CB</abbrev>–, tissues unchanged in <abbrev xmlns:xlink="http://www.w3.org/1999/xlink" xlink:title="5% potassium hydroxide" id="ABBRID0EK6CI" xlink:type="simple">KOH</abbrev>. <bold><italic>Hymenium.</italic></bold> Cystidia numerous, thin-walled, subcylindrical to subconiform with an obtuse apex, 12.5–17.5 × 3.5–6 µm, with a clamp connection at base; cystidioles absent. Hyphidia arising from generative hyphae, nodulose, frequently branched, colourless, thin-walled, 2.5–4 µm in diameter. Basidia ellipsoid to ovoid, obconical, longitudinally septate, two to four-celled, 18–20.5 × 12–15.5 µm; basidioles dominant, similar to basidia in shape, but slightly smaller. <bold><italic>Basidiospores.</italic></bold> Allantoid, curved, sickle-shaped, colourless, smooth, thin-walled, <abbrev xmlns:xlink="http://www.w3.org/1999/xlink" xlink:title="both inamyloid and non-dextrinoid" id="ABBRID0EU6CI" xlink:type="simple">IKI</abbrev>–, <abbrev xmlns:xlink="http://www.w3.org/1999/xlink" xlink:title="acyanophilous" id="ABBRID0EY6CI" xlink:type="simple">CB</abbrev>–, (18.5–)20–24(–24.5) × 5–6.2(–6.5) µm, L = 21.66 µm, W = 5.63 µm, Q = 3.60–4.05, Q<sub>m</sub> = 3.85 ± 0.10 (n = 30/1).</p><fig id="F14" position="float" orientation="portrait"><object-id xmlns:xlink="http://www.w3.org/1999/xlink" content-type="doi" xlink:type="simple">10.3897/mycokeys.108.128659.figure14</object-id><object-id xmlns:xlink="http://www.w3.org/1999/xlink" content-type="arpha" xlink:type="simple">9D3B98D6-F79A-5A6D-98F4-5CD01DA50FAE</object-id><label>Figure 14.</label><caption><p>Sections of hymenium of <italic><tp:taxon-name><tp:taxon-name-part taxon-name-part-type="genus" reg="Alloexidiopsis">Alloexidiopsis</tp:taxon-name-part><tp:taxon-name-part taxon-name-part-type="species" reg="xantha">xantha</tp:taxon-name-part></tp:taxon-name></italic> (holotype, CLZhao 25093) <bold>A</bold> basidiospores <bold>B</bold> basidia <bold>C</bold> hyphidia <bold>D</bold> cystidia. Scale bars: 20 µm (<bold>A–D</bold>); 10 × 100 Oil.</p></caption><graphic xmlns:xlink="http://www.w3.org/1999/xlink" xlink:href="mycokeys-108-115-g014.jpg" position="float" orientation="portrait" xlink:type="simple" id="oo_1124161.jpg"><uri content-type="original_file" xlink:type="simple">https://binary.pensoft.net/fig/1124161</uri></graphic></fig></tp:treatment-sec><tp:treatment-sec><!--Section generated to contain objects referenced in tp:taxon-treatment.--><fig id="F15" position="float" orientation="portrait"><object-id xmlns:xlink="http://www.w3.org/1999/xlink" content-type="doi" xlink:type="simple">10.3897/mycokeys.108.128659.figure15</object-id><object-id xmlns:xlink="http://www.w3.org/1999/xlink" content-type="arpha" xlink:type="simple">316A6102-AF15-5F39-92E6-8CE516559BCB</object-id><label>Figure 15.</label><caption><p>Microscopic structures of <italic><tp:taxon-name><tp:taxon-name-part taxon-name-part-type="genus" reg="Alloexidiopsis">Alloexidiopsis</tp:taxon-name-part><tp:taxon-name-part taxon-name-part-type="species" reg="xantha">xantha</tp:taxon-name-part></tp:taxon-name></italic> (holotype, CLZhao 25093) <bold>A</bold> basidiospores <bold>B</bold> basidioles <bold>C</bold> cystidia <bold>D</bold> basidia <bold>E</bold> hyphidia <bold>F</bold> part of the vertical section of hymenium. Scale bars: 10 µm (<bold>A–F</bold>).</p></caption><graphic xmlns:xlink="http://www.w3.org/1999/xlink" xlink:href="mycokeys-108-115-g015.jpg" position="float" orientation="portrait" xlink:type="simple" id="oo_1124162.jpg"><uri content-type="original_file" xlink:type="simple">https://binary.pensoft.net/fig/1124162</uri></graphic></fig></tp:treatment-sec></tp:taxon-treatment>
